# Supplementary material for: The Child Oral Health Impact Profile—Short Form 19 Cross-Cultural Adaptation and Validity for the Portuguese Pediatric Population
Source: J Clin Med. 2024 Aug 12;13(16):4725. doi: 10.3390/jcm13164725 (PMC11355575; doi:10.3390/jcm13164725)
Supplement: Supplementary file 1 [file jcm-13-04725-s001.zip]

Archive with 1 entries (1 files):
- jcm-3047554-SI.pdf
